# Supplementary material for: Physical Activity, Sunshine Duration, and Osteoporotic Fractures: A Nested Case-Control Study
Source: J Pers Med. 2022 Jan 26;12(2):164. doi: 10.3390/jpm12020164 (PMC8878966; doi:10.3390/jpm12020164)
Supplement: Supplementary file 1 [file jpm-12-00164-s001.zip]

Archive with 1 entries (1 files):
- jpm-1516121-supplementary.pdf
